# Supplementary material for: Identification of Combinations of Plasma lncRNAs and mRNAs as Potential Biomarkers for Precursor Lesions and Early Gastric Cancer
Source: J Oncol. 2022 Feb 11;2022:1458320. doi: 10.1155/2022/1458320 (PMC8856804; doi:10.1155/2022/1458320)
Supplement: Supplementary Materials — Table S1: information on lncRNA CEBPA-AS1, INHBA-AS1, AK001058, UCA1, and mRNA PPBP and RGS18. Table S2: sequences of primers used in the present study. Table S3: expression of plasma RNAs in patients with PLGC and EGC in the present study. Table S4: tumour markers in patients with PLGC and EGC in the present study. [file 1458320.f1.zip]

Archive with 4 entries (4 files):
- 1458320.f1/Table S1.docx
- 1458320.f1/Table S2 (1).docx
- 1458320.f1/Table S3.docx
- 1458320.f1/Table S4.docx
